# Supplementary material for: Selection of reliable reference genes for quantitative RT-PCR in garlic under salt stress
Source: PeerJ. 2019 Jul 16;7:e7319. doi: 10.7717/peerj.7319 (PMC6640627; doi:10.7717/peerj.7319)
Supplement: Table S1 [file peerj-07-7319-s001.xlsx]

## Sheet: Sheet1
Table S1. RNA concentration of each sample used for cDNA synthesis
Sample	Repeat	RNA concentration (ng/μl)
	0h-1	353.03
	0h-2	258.24
	0h-3	249.74
	1h-1	482.56
	1h-2	148.75
	1h-3	428.23
Clove	4h-1	543.94
	4h-2	412.18
	4h-3	563.85
	12h-1	842.2
	12h-2	494.41
	12h-3	216.89
	0h-1	169.77
	0h-2	350.09
	0h-3	444.96
	1h-1	184.46
	1h-2	509.25
	1h-3	459.01
Root	4h-1	163.74
	4h-2	713.26
	4h-3	497.95
	12h-1	182.15
	12h-2	505.8
	12h-3	600.96
	0h-1	325.26
	0h-2	620.06
	0h-3	726.75
	1h-1	749.46
	1h-2	1241.1
	1h-3	1707.04
Leaf	4h-1	209.96
	4h-2	482.5
	4h-3	925.32
	12h-1	613.91
	12h-2	550.63
	12h-3	577.1
