# Supplementary material for: Selection of reliable reference genes for quantitative RT-PCR in garlic under salt stress
Source: PeerJ. 2019 Jul 16;7:e7319. doi: 10.7717/peerj.7319 (PMC6640627; doi:10.7717/peerj.7319)
Supplement: Table S2 [file peerj-07-7319-s002.xlsx]

## Sheet: Table S1
Table S2. Nucleotide sequences of the candidate reference genes
Gene name	Gene number	Nucleotide sequences
eIF-4α	CL17694.Contig5_All	ATGGCAGGCATGGCAGAAGAAGGCTCTCAATTTGATGCTAAAAAATTTGATTCAAAAATGAATGACCTGCTTACAGCAGATGGGCAGGATTTCTTTACATCCTATGATGAGGTTTATGATAGCTTTGATTCGATGGGTCTTCAGGAAAATCTACTGAGAGGAATTTACGCTTATGGGTTTGAGAAACCTTCTGCAATTCAGCAGAGAGGAATTGTTCCATTCTGCAAGGGACTTGATGTTATTCAACAGGCACAATCAGGAACTGGAAAAACTGCAACCTTTTGTTCTGGAATTTTGCAACAACTTGATTATAGTTTAGTTGAATGTCAAGCTTTAGTTCTTGCTCCAACTCGTGAGCTTGCACAGCAAATTGAAAAGGTCATGAGAGCTCTAGGAGAT…
ACTIN	Unigene11344_All	ATGGCTGACGGTGAAGATATCCAGCCTCTAGTGTGCGACAATGGAACTGGAATGGTCAAGGCTGGGTTTGCTGGTGATGATGCACCTAGAGCAGTCTTCCCTAGCATAGTAGGCCGACCACGCCACACAGGTGTTATGGTCGGTATGGGACAAAAGGATGCATATGTAGGAGATGAAGCACAATCCAAAAGAGGTATACTCACGTTGAAATACCCAATTGAGCATGGAATTGTGAGCAACTGGGATGATATGGAGAAGATTTGGCATCACACTTTCTACAATGAGCTCCGTGTTGCCCCTGAGGAGCACCCTGTACTTTTGACAGAAGCTCCTCTGAATCCAAAGGCAAATAGAGAGAAAATGACTCAGATTATGTTTGAAACCTTCAATGCTCCTGCA…
TUB7	Unigene15189_All	ATGAGAGAAATCCTTCACATCCAAGGAGGCCAATGCGGTAACCAAATTGGATCGAAATTTTGGGAAGTGGTGTGCGCAGAGCACGGAATTGACGCGACAGGGAGGTACAATGGCGATTCAGATCTGCAATTAGAGAGAATCAACGTCTACTACAACGAGGCTAGCTCGAGTAGATACGTACCTCGTGCCGTCTTGATGGATCTAGAGCCGGGGACCATGGATGCCATCAGATCTGGGCCGTACGGTCAGATATTTAGACCTGATAACTTTGTCTTCGGACAGAGTGGTGCGGGTAATAATTGGGCGAAAGGTCATTATACTGAAGGAGCGGAGCTGATTGATTCTGTCCTTGATGTTGTGAGGAAGGAGGCGGAGAATTGCGATTGCTTGCAAGGATTT…
TIP41	Unigene34906_All	ATGGCGGAAGCAAGTGAAGTAGGAAAAGAGACCGATTTGAAAGAATCCGGCGCCGTATTACTGCCAGATGGACGGTTTGGATTGACTATCAAAGGATGGCAGATCGAATCTTCCAATCGTCCTATTCTTACCTCTCTTGCTACTGAAGAATGGGAAAAGAAGCTAAAAACAGCTCATTTGCCTGAGATGGTTTTTGGAGAGAGTTTTCTCTCACTCTTACACATGGATAGTGGTGTTAAAATATATTTCAATGCATTTGATGCGCTTGAAGGATGGAAGCAAGAGGCACTACCACCTGTAGAAGTGCCTGCGGCAGCGAAATGGAAATTTAAAAGCAAACCTTTCCAGCAAGTGGTTCTTGATTATGATTATACATTCACGACTCCATATTGTGGCAGT…
GAPDH	Unigene33051_All	ATGGCCAGTTTCTCCATGGCCAGCGCCTCTATCCAGGCAAATGGCAAGGGTTTCTCTGAGTTTTCTGGATTGAGCCGTGGTTCATCTTCACTTCCCTTCTCAAAAAGAGTTGCTTCATCTGATGACTTCCTTTCCTTCGTCAACTTCAAAACTTCGGCGGTGTCAAGCAATGGAGGCTACAGGAAGGGAGTAACAGAAGCAAAAATAAAGGTAGCAATCAACGGGTTCGGGCGTATAGGTCGAAACTTTCTGAGATGCTGGCACGGACGCATCGACTCTCCACTTGATGTCATTGCTATCAACGACACTGGTGGTGTCAAACAAGCATCTCACTTGTTGAAGTACGATTCTACCCTCGGAATATTCGATGCTGATGTCAAGCCTGCAAGTGACACATCC…
SAND	Unigene45641_All	ATGTGTGATTTCCCCTACTCCAATCTAGCCACTTTTAACTTTACCTCTCCTGCAATAATACTCGAATCGAAGTCCAACTCCTCTCCCATAAAGTTTAATTTCTCAGATATGAATACGGATCCCAACCAGAGCAATGATCAGCCTGTACCGCCACGCTTAGATTCCCTAACTCTCCACGACGAGAAGGATTCAGCGTCAACGAATGTTCCAATTACCAAATTGCCCCCAAGCAATTATAACAGATCCTTACCGGCCGATTTCGAAGATGCTGATGAAGTTGAGACTGAAGAGATATTCGAGGAGGCAGTGGCAGCGCCGGCGAGTCCAAGCAGCAGTGGCTACGCCGGTGAAAGAGGTAGCAGTGGCGGTTCCAGTATCATAGAAGAGCTCGACGGTGAT…
EF-1α	CL10300.Contig1_All	ATGGGAAAGGAAAAGGTTCACATCAACATTGTGGTCATTGGCCATGTGGACTCTGGAAAGTCTACCACCACTGGTCATTTGATATATAAACTAGGTGGCATCGACAAGCGTGTAATTGAAAGATTCGAAAAGGAAGCTGCTGAAATGAACAAAAGGTCCTTCAAGTATGCCTGGGTGCTTGACAAACTCAAGGCTGAGCGTGAGAGAGGTATTACCATTGATATTGCCTTGTGGAAGTTTGAGACCACCAAGTACTATTGCACGGTCATTGATGCTCCTGGACATCGTGACTTCATCAAGAACATGATTACTGGAACTTCTCAGGCTGATTGTGCTGTACTTATCATTGACTCCACCACTGGTGGTTTTGAGGCTGGTATTTCCAAGGATGGACAGACC…
PP2A	CL373.Contig7_All	ATGATTAAACAAATACTTGGTCGGCTTCCCAAAAAGTCATCAAAGTCGTCAGAAAGTCGGGAAGCCGTTGGTTCATCTTCATCAAGCTCTAGTAATTCAAGAGCTGTAGATTCTAATAATAGAATCACTCATCAAAATAATCAAGTTTCTGCTAACTCCAATTCTGCTTCAAATTACAGTAACAAAAGCAACCTTCCTTATAACTCGAAACTCAATGGAAGCTTGGCTTTCACTTACGAAGCATTACCTAGCTTTAGAGATGTCCCGACTGCTGAAAAGCCGAACTTATTCGTAAAGAAATTGAATTCATGTTGCGTTATATTTGACTTTACGGATCCAAGTAAGAACCTAAAAGAGAAGGAAATAAAGAGGCAGACATTGGTAGAGCTTGTAGATTAT…
